# Supplementary material for: Modeling Access Across the Digital Divide for Intersectional Groups Seeking Web-Based Health Information: National Survey
Source: J Med Internet Res. 2022 Mar 15;24(3):e32678. doi: 10.2196/32678 (PMC8965683; doi:10.2196/32678)
Supplement: Multimedia Appendix 1 [file jmir_v24i3e32678_app1.zip]

Archive with 15 entries (15 files):
- FINAL/DigitalDivideBlackNo8-4.dat
- FINAL/DigitalDivideBlackNo8-4.sav
- FINAL/DigitalDivideBlackYes8-4.dat
- FINAL/DigitalDivideBlackYes8-4.sav
- FINAL/DigitalDivideHispanicNo8-4.dat
- FINAL/DigitalDivideHispanicNo8-4.sav
- FINAL/DigitalDivideHispanicYes8-4.dat
- FINAL/DigitalDivideHispanicYes8-4.sav
- FINAL/DigitalDivideSyntax8-4.sps
- FINAL/DigitalDivideTotal8-4.dat
- FINAL/DigitalDivideTotal8-4.sav
- FINAL/DigitalDivideWhiteNo8-4.dat
- FINAL/DigitalDivideWhiteNo8-4.sav
- FINAL/DigitalDivideWhiteYes8-4.dat
- FINAL/DigitalDivideWhiteYes8-4.sav
