# Supplementary material for: Modeling Access Across the Digital Divide for Intersectional Groups Seeking Web-Based Health Information: National Survey
Source: J Med Internet Res. 2022 Mar 15;24(3):e32678. doi: 10.2196/32678 (PMC8965683; doi:10.2196/32678)
Supplement: Multimedia Appendix 1 [file jmir_v24i3e32678_app1.zip › FINAL/DigitalDivideSyntax8-4.sps]

* Encoding: UTF-8.

*****TITLE: Access Across the Digital Divide for Intersectional Groups Seeking Online Health Information: A National Survey

*********hints5_cycle3_public.sav = original dataset used
*********If starting with the dataset made available by HINTS (as described above), please use the code below to get the file. If not, please proceed to line 215

GET FILE='(blinded)\hints5_cycle3_public.sav'.

*********Delete all variables not used in the dataset
     
delete variables HHID PersonID Stratum APP_REGION HIGHSPANLI HISPSURNAME HISP_HH RUC2003 RUC2013
     PR_RUCA_2010 SEC_RUCA_2010 DRA Treatment_H5C3 NCHSURCODE2013 CENSDIV CENSREG VAR_STRATUM VAR_CLUSTER
     FormType Language_Flag UpdateDate AdultsInHH MailHHAdults SeekHealthInfo WhereSeekHealthInfo WhoLookingFor LotOfEffort Frustrated
     ConfidentGetHealthInf TrustDoctor TrustFamily TrustGov TrustCharities TrustReligiousOrgs StrongNeedHealthInfo StrongNeedHealthInfo_OS
     SeekCancerInfo UseInternet Internet_DialUp Internet_BroadBnd Internet_Cell Internet_WiFi InternetCancerInfoSelf Electronic_BuyMedicine
     Electronic_TalkDoctor Electronic_TrackedHealthCosts Electronic_TestResults Electronic_MadeAppts Electronic_ECigHarms HaveDevice_Tablet
     HaveDevice_SmartPh HaveDevice_CellPh HaveDevice_None HaveDevice_Cat TabletHealthWellnessApps Tablet_AchieveGoal Tablet_MakeDecision
     Tablet_DiscussionsHCP WearableDevTrackHealth FreqWearDevTrackHealth WillingShareData_HCP WillingShareData_Fam OtherDevTrackHealth2
     SharedHealthDeviceInfo IntRsn_VisitedSocNet IntRsn_SharedSocNet IntRsn_WroteBlog IntRsn_SupportGroup IntRsn_YouTube TextFromDoctor
     RegularProvider FreqGoProvider QualityCare FreqGoUrgentCare QualityCareUrgentCare ChanceAskQuestions FeelingsAddressed InvolvedDecisions
     UnderstoodNextSteps ExplainedClearly SpentEnoughTime HelpUncertainty HealthIns_InsuranceEmp HealthIns_InsurancePriv HealthIns_Medicare
     HealthIns_Medicaid HealthIns_Tricare HealthIns_VA HealthIns_IHS HealthIns_Other HealthIns_Other_OS HealthInsurance ProviderMaintainEMR2
     OfferedAccessHCP2 OfferedAccessInsurer2 AccessOnlineRecord NotAccessed_SpeakDirectly NotAccessed_NoInternet NotAccessed_NoNeed
     NotAccessed_ConcernedPrivacy NotAccessed_NoRecord NotAccessed_LogInProb NotAccessed_Uncomfortable NotAccessed_MultipleRec
     RecordsOnline_RefillMeds RecordsOnline_ViewResults RecordsOnline_RequestCorrection RecordsOnline_MessageHCP RecordsOnline_DownloadHealth
     RecordsOnline_AddHealthInfo RecordsOnline_MakeDecision AccessUsingHealthApp OnlineRecClinNotes ESent_AnotherHCP ESent_Family ESent_HealthApp
     UnderstandOnlineMedRec UsefulOnlineMedRec Caregiving_Child Caregiving_Spouse Caregiving_Parent Caregiving_AnotherFam Caregiving_Friend
     Caregiving_No CaregivingWho_Cat Caregiving_Professional Caregiving_HoursPerWeek2 Caregiving_Cancer Caregiving_Alzheimers Caregiving_OrthoMusc
     Caregiving_MentalHealth Caregiving_ChronicCond Caregiving_NeuroDev Caregiving_AcuteCond Caregiving_Aging Caregiving_NotSure Caregiving_Other
     Caregiving_Other_OS CaregivingCond_Cat Caregiving_AccessMedRec OwnAbilityTakeCareHealth AvoidDoc Deaf TalkHealthFriends
     MedConditions_Diabetes MedConditions_HighBP MedConditions_HeartCondition MedConditions_LungDisease MedConditions_Depression Height_Feet
     Height_Inches Weight WeightPerception WeightIntention LittleInterest Hopeless Nervous Worrying ChangeThinking ConsiderFuture Fruit Vegetables
     AverageCaloriesPerDay AverageCaloriesPerDay_DK NoticeCalorieInfoOnMenu UnderstandCalorieInfo CalorieInfo_FewerCalories CalorieInfo_MoreCalories
     CalorieInfo_FewerItems CalorieInfo_SmallerSizes CalorieInfo_MoreItems CalorieInfo_LargerSizes DrinkDaysPerWeek DrinksPerDay AlcoholConditions_Cancer
     AlcoholConditions_HeartDisease AlcoholConditions_Diabetes AlcoholConditions_LiverDisease HCPAlcoholConsequences TimesModerateExercise
     HowLongModerateExerciseMinutes TimesStrengthTraining AverageTimeSitting EnjoyExercise RegExercise_Pressure RegExercise_Appearance
     RegExercise_Guilt RegExercise_Enjoyment GovPARec_HCP GovPARec_Internet GovPARec_TV GovPARec_Magazine ExRec_IncreasedEx ExRec_DecreasedEx
     ExRec_ChangedEx ExRec_LookedInfo ExRec_NoChange ExRec_NotHeard ExRec_Cat PhysAct_HelpSleep PhysAct_ReduceAnxiety PhysAct_ReducePain
     AverageSleepNight AverageSleepQuality MorningNightPerson SpendTimeInSunTanning EnjoyTimeInSun TimesSunburned Sunburned_JobOutside Sunburned_HomeOutside
     Sunburned_Sunbathing Sunburned_Swimming Sunburned_Exercise Sunburned_SportingEvent Sunburned_OutdoorEvent Sunburned_DayToDay Sunburned_Other
     Sunburned_DK SunburnedAct_Cat Sunburned_SPF15 Sunburned_ProtClothing Sunburned_Shade Sunburned_None Sunburned_DontRemember SunburnedProt_Cat
     Sunburned_Alcohol Smoke100 SmokeNow TriedQuit ConsiderQuit ElectCigLessHarm UsedECigEver UseECigNow SmokeDayECig NicotineWantSmoke NicotineCauseCancer
     NicotineAddictionConcern LowNicotineHarmful LowNicotineAddictive SeenFederalCourtTobaccoMessages2 TobaccoMessages_HESmoking TobaccoMessages_HESecondhand
     TobaccoMessages_Addictiveness TobaccoMessages_EnhanceDelivery TobaccoMessages_LowTarLight TobaccoMessages_Cat EverHadPSATest WhenPapTest
     WhenMammogram EverTestedColonCa HeardHepC HeardHPV HPVCauseCancer_Cervical HPVCauseCancer_Penile HPVCauseCancer_Anal HPVCauseCancer_Oral
     HeardHPVVaccine2 EverHadCancer CaBladder CaBone CaBreast CaCervical CaColon CaEndometrial CaHeadNeck CaLeukemia CaLiver CaLung CaHodgkins CaNonHodgkin
     CaMelanoma CaOral CaOvarian CaPancreatic CaPharyngeal CaProstate CaRectal CaRenal CaSkin CaStomach CaOther CaOther_OS Cancer_Cat WhenDiagnosedCancer
     ChanceGetCancerNoDX FreqWorryCancerNoDx FamilyEverHadCancer EverythingCauseCancer PreventNotPossible TooManyRecommendations CancerSign_UnexpBleeding
     CancerSign_BowelBladderChange CancerSign_UnexpWeightLoss InfluenceCancer_Obesity InfluenceCancer_EatingFiber InfluenceCancer_ProcessedMeat 
     InfluenceCancer_EatingFruitVeg MaritalStatus Education SpeakEnglish NotHisp Mexican PuertoRican Cuban OthHisp AmerInd AsInd Chinese
     Filipino Japanese Korean Vietnamese OthAsian Hawaiian Guamanian Samoan OthPacIsl Race_Cat2 SexualOrientation SexualOrientation_OS TotalHousehold R_HHAdults
     HHAdults_Num SelfGender SelfAge SelfMOB HHAdultGender2 HHAdultAge2 HHAdultMOB2 HHAdultGender3 HHAdultAge3 HHAdultMOB3 HHAdultGender4 HHAdultAge4
     HHAdultMOB4 HHAdultGender5 HHAdultAge5 HHAdultMOB5 HHAdultGender6 HHAdultAge6 HHAdultMOB6 ChildrenInHH RentOrOwn IncomeFeelings Prompt
     MAILNUM TG_all_FINWT1 TG_all_FINWT2 TG_all_FINWT3 TG_all_FINWT4 TG_all_FINWT5 TG_all_FINWT6 TG_all_FINWT7 TG_all_FINWT8 TG_all_FINWT9 TG_all_FINWT10
     TG_all_FINWT11 TG_all_FINWT12 TG_all_FINWT13 TG_all_FINWT14 TG_all_FINWT15 TG_all_FINWT16 TG_all_FINWT17 TG_all_FINWT18 TG_all_FINWT19 TG_all_FINWT20
     TG_all_FINWT21 TG_all_FINWT22 TG_all_FINWT23 TG_all_FINWT24 TG_all_FINWT25 TG_all_FINWT26 TG_all_FINWT27 TG_all_FINWT28 TG_all_FINWT29 TG_all_FINWT30
     TG_all_FINWT31 TG_all_FINWT32 TG_all_FINWT33 TG_all_FINWT34 TG_all_FINWT35 TG_all_FINWT36 TG_all_FINWT37 TG_all_FINWT38 TG_all_FINWT39 TG_all_FINWT40
     TG_all_FINWT41 TG_all_FINWT42 TG_all_FINWT43 TG_all_FINWT44 TG_all_FINWT45 TG_all_FINWT46 TG_all_FINWT47 TG_all_FINWT48 TG_all_FINWT49 TG_all_FINWT50
     TG_all_FINWT0 TG1_FINWT1 TG1_FINWT2 TG1_FINWT3 TG1_FINWT4 TG1_FINWT5 TG1_FINWT6 TG1_FINWT7 TG1_FINWT8 TG1_FINWT9 TG1_FINWT10 TG1_FINWT11
     TG1_FINWT12 TG1_FINWT13 TG1_FINWT14 TG1_FINWT15 TG1_FINWT16 TG1_FINWT17 TG1_FINWT18 TG1_FINWT19 TG1_FINWT20 TG1_FINWT21 TG1_FINWT22
     TG1_FINWT23 TG1_FINWT24 TG1_FINWT25 TG1_FINWT26 TG1_FINWT27 TG1_FINWT28 TG1_FINWT29 TG1_FINWT30 TG1_FINWT31 TG1_FINWT32 TG1_FINWT33
     TG1_FINWT34 TG1_FINWT35 TG1_FINWT36 TG1_FINWT37 TG1_FINWT38 TG1_FINWT39 TG1_FINWT40 TG1_FINWT41 TG1_FINWT42 TG1_FINWT43 TG1_FINWT44
     TG1_FINWT45 TG1_FINWT46 TG1_FINWT47 TG1_FINWT48 TG1_FINWT49 TG1_FINWT50 TG1_FINWT0 TG2_FINWT1 TG2_FINWT2 TG2_FINWT3 TG2_FINWT4 
     TG2_FINWT5 TG2_FINWT6 TG2_FINWT7 TG2_FINWT8 TG2_FINWT9 TG2_FINWT10 TG2_FINWT11 TG2_FINWT12 TG2_FINWT13 TG2_FINWT14 TG2_FINWT15
     TG2_FINWT16 TG2_FINWT17 TG2_FINWT18 TG2_FINWT19 TG2_FINWT20 TG2_FINWT21 TG2_FINWT22 TG2_FINWT23 TG2_FINWT24 TG2_FINWT25 TG2_FINWT26 
     TG2_FINWT27 TG2_FINWT28 TG2_FINWT29 TG2_FINWT30 TG2_FINWT31 TG2_FINWT32 TG2_FINWT33 TG2_FINWT34 TG2_FINWT35 TG2_FINWT36 TG2_FINWT37 
     TG2_FINWT38 TG2_FINWT39 TG2_FINWT40 TG2_FINWT41 TG2_FINWT42 TG2_FINWT43 TG2_FINWT44 TG2_FINWT45 TG2_FINWT46 TG2_FINWT47 TG2_FINWT48 
     TG2_FINWT49 TG2_FINWT50 TG2_FINWT0 TG3_FINWT1  TG3_FINWT2 TG3_FINWT3 TG3_FINWT4 TG3_FINWT5 TG3_FINWT6 TG3_FINWT7 TG3_FINWT8 TG3_FINWT9
     TG3_FINWT10 TG3_FINWT11 TG3_FINWT12 TG3_FINWT13 TG3_FINWT14 TG3_FINWT15 TG3_FINWT16 TG3_FINWT17 TG3_FINWT18 TG3_FINWT19 TG3_FINWT20 
     TG3_FINWT21 TG3_FINWT22 TG3_FINWT23 TG3_FINWT24 TG3_FINWT25 TG3_FINWT26 TG3_FINWT27 TG3_FINWT28 TG3_FINWT29 TG3_FINWT30 TG3_FINWT31
     TG3_FINWT32 TG3_FINWT33 TG3_FINWT34 TG3_FINWT35 TG3_FINWT36 TG3_FINWT37 TG3_FINWT38 TG3_FINWT39 TG3_FINWT40 TG3_FINWT41 TG3_FINWT42 
     TG3_FINWT43 TG3_FINWT44 TG3_FINWT45 TG3_FINWT46 TG3_FINWT47 TG3_FINWT48 TG3_FINWT49 TG3_FINWT50 TG3_FINWT0 nwgt1 nwgt2 nwgt3 nwgt4 nwgt5 
     nwgt6 nwgt7 nwgt8 nwgt9 nwgt10 nwgt11 nwgt12 nwgt13 nwgt14 nwgt15 nwgt16 nwgt17 nwgt18 nwgt19 nwgt20 nwgt21 nwgt22 nwgt23 nwgt24 nwgt25 nwgt26 nwgt27 nwgt28
     nwgt29 nwgt30 nwgt31 nwgt32 nwgt33 nwgt34 nwgt35 nwgt36 nwgt37 nwgt38 nwgt39 nwgt40 nwgt41 nwgt42 nwgt43 nwgt44 nwgt45 nwgt46 nwgt47 nwgt48 nwgt49 nwgt50 
     nwgt51 nwgt52 nwgt53 nwgt54 nwgt55 nwgt56 nwgt57 nwgt58 nwgt59 nwgt60 nwgt61 nwgt62 nwgt63 nwgt64 nwgt65 nwgt66 nwgt67 nwgt68 nwgt69 nwgt70 nwgt71 nwgt72 
     nwgt73 nwgt74 nwgt75 nwgt76 nwgt77 nwgt78 nwgt79 nwgt80 nwgt81 nwgt82 nwgt83 nwgt84 nwgt85 nwgt86 nwgt87 nwgt88 nwgt89 nwgt90 nwgt91 nwgt92 nwgt93 nwgt94
     nwgt95 nwgt96 nwgt97 nwgt98 nwgt99 nwgt100 nwgt101 nwgt102 nwgt103 nwgt104 nwgt105 nwgt106 nwgt107 nwgt108 nwgt109 nwgt110 nwgt111 nwgt112 nwgt113 nwgt114 
     nwgt115 nwgt116 nwgt117 nwgt118 nwgt119 nwgt120 nwgt121 nwgt122 nwgt123 nwgt124 nwgt125 nwgt126 nwgt127 nwgt128 nwgt129 nwgt130 nwgt131 nwgt132 nwgt133 
     nwgt134 nwgt135 nwgt136 nwgt137 nwgt138 nwgt139 nwgt140 nwgt141 nwgt142 nwgt143 nwgt144 nwgt145 nwgt146 nwgt147 nwgt148 nwgt149 nwgt150 nwgt0 AgeGrpA 
     AgeGrpB EducA RaceEthn RaceEthn5 HHInc BMI AgeDX TimeSinceDX smokeStat PHQ4 WeeklyMinutesModerateExercise eCigUse AvgDrinksPerWeek 
     IncomeRanges_IMP
     
*****Recode all variables used in the dataset and assign missing values

RECODE QDisp (1=1) (ELSE=SYSMIS) INTO QD.
VARIABLE LABELS  QD 'Questionnaire disposition code where 1 = completed'.
EXECUTE.

RECODE WhereUseInternet_Home WhereUseInternet_Work WhereUseInternet_PublicPlace 
    WhereUseInternet_MobileDevice (-9=-99) (-7=-99) (-6=-99) (-5=-99) (-2=0) (-1=0) (SYSMIS=-99) (4=0) (3=0) (2=1) (1=2) INTO IntHome IntWork IntPub IntMob.
VARIABLE LABELS  IntHome 'B4a. How often do you access the internet through the computer at home?' /IntWork 'B4b. How often do you access the internet through the computer at work?' 
     /IntPub 'B4c. How often do you access the internet through the computer in a public place (library, community center, other)?' /IntMob 'B4d. How often do you access the internet on a mobile device (cell phone/smart phone/tablet)?'.
EXECUTE.

RECODE Electronic_SelfHealthInfo (-9=-99) (-7=-99) (-6=-99) (-2=-99) (-1=-99) (SYSMIS=-99) (1=1) (2=0)  
    INTO EHlthInf.
VARIABLE LABELS EHlthInf 'B5a. In the past 12 months have you used a computer, smart phone, or other electronic means to look for health or medical information for yourself?'.
EXECUTE.

RECODE GeneralHealth (-9=-99) (-7=-99) (-5=-99) (SYSMIS=-99) (ELSE=Copy) INTO Health.
VARIABLE LABELS  Health 'F1. In general, would you say your health is...'.
EXECUTE.

RECODE GenderC (1=1) (2=0) (-9=-99) (-7=-99) (-5=-99) (SYSMIS=-99) INTO Sex.
VARIABLE LABELS  Sex 'L1. Are you male or female?'.
EXECUTE.

RECODE Age (-9=-99) (-7=-99) (-4=-99) (SYSMIS=-99) (ELSE=Copy) INTO AgeR.
VARIABLE LABELS  AgeR 'O1. What is your age?'.
EXECUTE.

RECODE Hisp_Cat (10=0) (21=1) (22=1) (23=1) (24=1) (25=1) (-9=-99) (-7=-99) (SYSMIS=-99) INTO Hispanic.
VARIABLE LABELS  Hispanic 'Derived variable to categorize responses given in O5 (Hispanic ethnicity) such that 1 = Hispanic'.
EXECUTE.

RECODE White (1=1) (2=0) (-9=-99) (-7=-99) (SYSMIS=-99) INTO WhiteR.
VARIABLE LABELS  WhiteR 'O6. What is your race? -  White? such that 1 = White'.
EXECUTE.

RECODE Black (1=1) (2=0) (-9=-99) (-7=-99) (SYSMIS=-99) INTO BlackR.
VARIABLE LABELS  BlackR 'O6. What is your race? - Black or African American? such that 1 = Black or African American'.
EXECUTE.

RECODE IncomeRanges (1=1) (2=1) (3=1) (4=2) (5=3) (6=4) (7=5) (8=6) (9=7) (-9=-99) (-7=-99) (SYSMIS=-99) INTO Income.    
VARIABLE LABELS  Income 'O12. Thinking about members of your family living in this household, what is your combined annual income, meaning the total pre-tax income earned from all sources earned in the past year?'.
EXECUTE.

RECODE EducB (1=1) (2=2) (3=3) (4=4) (5=5) (-9=-99) (-7=-99) (SYSMIS=-99) INTO Edu.
VARIABLE LABELS  Edu 'O3. What is the highest grade or level of schooling you completed?'.
EXECUTE.

*****specific to the above items: WhereUseInternet_Home, WhereUseInternet_Work, WhereUseInternet_PublicPlace, WhereUseInternet_Mobile variables  
*****Recoded -2 (Question answered in error), -1 (Inapplicable), 4 (Not applicable), and 3 (Never) to 0 as not using the Internet at each destination.
*****Gender is coded such that male = 1 and female = 0
*****All recodings are reflected below in the value labels

*****Only select participants who's QDISP (QD) is marked as "1" as they are determined to be eligible participants by HINTS

FILTER OFF.
USE ALL.
SELECT IF (QD=1).
EXECUTE.

*********Remove variables no longer needed for the MPlus Output

delete variables QDisp WhereUseInternet_Home WhereUseInternet_Work WhereUseInternet_PublicPlace WhereUseInternet_MobileDevice Electronic_SelfHealthInfo
     GeneralHealth GenderC Age Hisp_Cat White Black IncomeRanges EducB QD.

*****Indicate -99 to be missing values for all variables

missing values IntHome to Edu (-99).

*****Value labels for all variables

VALUE LABELS
IntHome IntWork IntPub IntMob
0 'Not applicable or never'
1 'Sometimes'
2 'Daily'.
EXECUTE.

VALUE LABELS
EHlthInf
0 'No'
1 'Yes'.
EXECUTE.

VALUE LABELS
Health
1 'Excellent'
2 'Very good'
3 'Good'
4 'Fair'
5 'Poor'.
EXECUTE.

VALUE LABELS
Sex
0 'Female'
1 'Male'.
EXECUTE.

VALUE LABELS
Hispanic WhiteR BlackR
0 'No'
1 'Yes'.
EXECUTE.

VALUE LABELS
Income
1 '$0 - $19,999'
2 '$20,000 - $34,999'
3 '$35,000 - $49,999'
4 '$50,000 - $74,999'
5 '$75,000 - $99,999'
6 '$100,000 - $199,999'
7 '$200,000 or more'.
EXECUTE.

VALUE LABELS
Edu
1 'Less than high school'
2 'High school graduate'
3 'Received some college'
4 "Graduated college with a Bachelor's degree"
5 'Post-Baccalaureate degree'.
EXECUTE.

SAVE OUTFILE='(blinded)\DigitalDivideTotal8-4.sav'.

******If starting with the dataset that was made available in the supplementary materials (the total dataset), use the line of code below to retrieve it

GET FILE='(blinded)\DigitalDivideTotal8-4.sav'.

******Frequencies of all variables for methods section of paper

FREQUENCIES VARIABLES=AgeR Sex WhiteR BlackR Hispanic Edu Income IntHome IntWork IntPub IntMob 
    Health EHlthInf
  /STATISTICS=STDDEV MEAN
  /ORDER=ANALYSIS.

******Correlation table of all study variables - used for the correlation table in the manuscript

CORRELATIONS
  /VARIABLES=AgeR Sex WhiteR BlackR Hispanic Edu Income IntHome IntWork IntPub IntMob Health 
    EHlthInf
  /PRINT=TWOTAIL NOSIG
  /STATISTICS DESCRIPTIVES
  /MISSING=PAIRWISE.

******Separating the dataset based on each participant group

******White = yes group. Includes everyone that self-identified as White/Caucasian

#FILTER OFF.
#USE ALL.
#SELECT IF (WhiteR=1).
#EXECUTE.
#SAVE OUTFILE='(blinded)\DigitalDivideWhiteYes8-4.sav'.
#SAVE OUTFILE='(blinded)\DigitalDivideWhiteYes8-4.sav'.

******White = no group. Includes everyone that DID NOT self-identify as White/Caucasian

#FILTER OFF.
#USE ALL.
#SELECT IF (WhiteR=0).
#EXECUTE.
#SAVE OUTFILE='(blinded)\DigitalDivideWhiteNo8-4.sav'.
#SAVE OUTFILE='(blinded)\DigitalDivideWhiteNo8-4.sav'.

******Black = yes group. Includes everyone that self-identified as Black/African American

#FILTER OFF.
#USE ALL.
#SELECT IF (BlackR=1).
#EXECUTE.
#SAVE OUTFILE='(blinded)\DigitalBlackYes8-4.sav'.
#SAVE OUTFILE='(blinded)\DigitalBlackYes8-4.sav'.

******Black = no group. Includes everyone that DID NOT self-identify as Black/African American

#FILTER OFF.
#USE ALL.
#SELECT IF (BlackR=0).
#EXECUTE.
#SAVE OUTFILE='(blinded)\DigitalDivideBlackNo8-4.sav'.
#SAVE OUTFILE='(blinded)\DigitalDivideBlackNo8-4.sav'.

******Hispanic = yes group. Includes everyone that self-identified as Latino/a/x or Hispanic

#FILTER OFF.
#USE ALL.
#SELECT IF (Hispanic=1).
#EXECUTE.
#SAVE OUTFILE='(blinded)\DigitalDivideHispanicYes8-4.sav'.
#SAVE OUTFILE='(blinded)\DigitalDivideHispanicYes8-4.sav'.

******Hispanic = no group. Includes everyone that DID NOT self-identify as Latino/a/x or Hispanic

#FILTER OFF.
#USE ALL.
#SELECT IF (Hispanic=0).
#EXECUTE.
#SAVE OUTFILE='(blinded)\DigitalDivideHispanicNo8-4.sav'.
#SAVE OUTFILE='(blinded)\DigitalDivideHispanicNo8-4.sav'.

******Computing the age variable into ranges for the demographic table presented in the manuscript
******The AgeRange variable below is NOT in the data files separated by group, which is why it appears AFTER the save commands

GET FILE='(blinded)\DigitalDivideTotal8-4.sav'.

RECODE AgeR (18 thru 24=1) (25 thru 35=2) (36 thru 44=3) (45 thru 54=4) (55 thru 64=5) (65 thru 
    Highest=6) INTO AgeRange.
VARIABLE LABELS  AgeRange 'AgeRange'.
EXECUTE.

missing values AgeRange (-99).

VALUE LABELS
AgeRange
1 '18-24'
2 '25-35'
3 '36-44'
4 '45-54'
5 '55-64'
6 '65+'.
EXECUTE.

**********Crosstabs used for the demographic table in the manuscript

CROSSTABS
  /TABLES=AgeRange Sex WhiteR BlackR Hispanic Edu Income BY EHlthInf
  /FORMAT=AVALUE TABLES
  /CELLS=COUNT
  /COUNT ROUND CELL.


*******End syntax file
COMMENT BOOKMARK;LINE_NUM=5;ID=1.
COMMENT BOOKMARK;LINE_NUM=213;ID=2.
COMMENT BOOKMARK;LINE_NUM=231;ID=3.
COMMENT BOOKMARK;LINE_NUM=287;ID=4.
