# Supplementary material for: Modeling Access Across the Digital Divide for Intersectional Groups Seeking Web-Based Health Information: National Survey
Source: J Med Internet Res. 2022 Mar 15;24(3):e32678. doi: 10.2196/32678 (PMC8965683; doi:10.2196/32678)
Supplement: Multimedia Appendix 1 [file jmir_v24i3e32678_app1.zip › FINAL/DigitalDivideWhiteNo8-4.dat]

IntHome	IntWork	IntPub	IntMob	EHlthInf	Health	Sex	AgeR	Hispanic	WhiteR	BlackR	Income	Edu
1	1	0	0	0	3	0	47	0	0	1	4	3
0	0	0	0	0	3	0	70	-99	0	1	-99	2
0	0	0	0	0	4	0	80	0	0	1	1	2
0	1	1	2	1	1	1	23	0	0	1	2	2
2	-99	-99	-99	1	2	1	68	0	0	1	5	3
0	0	0	0	0	1	0	93	0	0	1	1	1
0	0	0	0	0	4	0	89	-99	0	1	-99	1
1	0	0	0	0	3	1	71	0	0	1	4	1
0	0	0	0	0	4	1	91	0	0	1	1	1
0	0	0	0	0	3	0	73	0	0	1	1	2
1	0	0	1	1	4	0	44	0	0	1	1	1
1	1	0	2	1	2	0	24	0	0	1	4	3
0	0	0	0	0	1	0	86	-99	0	1	1	1
0	0	0	0	1	3	0	52	1	0	0	3	3
1	1	0	2	1	2	1	43	0	0	0	4	4
0	0	0	0	0	4	0	69	1	0	0	1	1
0	0	1	2	1	3	0	29	1	0	0	4	3
0	0	0	1	1	2	1	60	0	0	1	1	3
1	2	1	2	1	3	0	34	0	0	1	4	3
0	0	0	0	0	1	0	52	1	0	0	1	2
1	0	0	2	1	3	0	38	0	0	0	3	4
1	1	1	2	1	4	0	43	0	0	0	4	5
0	0	0	0	0	4	1	68	-99	0	1	1	2
1	0	0	1	1	2	0	59	0	0	1	1	3
0	0	0	2	1	2	1	67	0	0	1	1	2
1	0	1	2	1	3	0	27	0	0	1	1	2
-99	-99	-99	2	1	4	-99	39	1	0	1	1	2
2	0	1	2	1	4	1	-99	0	0	1	4	-99
1	2	0	1	1	2	0	-99	0	0	0	3	4
0	0	0	0	0	2	0	55	-99	0	1	-99	1
2	2	0	2	1	2	1	25	0	0	0	7	5
2	0	0	2	1	3	0	51	0	0	1	1	3
1	1	1	1	1	-99	1	60	-99	0	0	1	3
0	0	0	0	0	2	0	74	0	0	1	1	1
2	-99	-99	2	1	3	0	43	0	0	1	3	4
2	0	0	1	1	2	0	57	0	0	0	4	1
0	0	0	0	0	2	0	57	0	0	0	5	3
2	2	0	2	1	2	1	39	0	0	0	7	5
0	0	0	0	0	2	1	82	0	0	0	2	2
2	-99	-99	-99	1	1	0	60	0	0	0	-99	1
1	0	0	2	1	3	1	44	0	0	0	4	4
1	0	0	2	1	2	1	71	0	0	1	-99	4
0	0	0	0	0	4	0	75	-99	0	1	1	3
2	2	1	2	1	4	0	63	0	0	1	1	3
0	0	0	0	1	2	1	70	0	0	0	3	4
2	0	0	1	1	-99	1	82	0	0	1	1	3
0	0	0	0	0	1	0	60	-99	0	0	4	1
0	0	0	2	1	4	0	50	1	0	0	3	2
0	2	0	2	1	3	1	72	0	0	0	5	4
2	1	0	2	1	2	0	36	0	0	1	7	5
2	0	0	0	0	3	0	69	0	0	0	2	4
0	0	0	0	0	3	1	67	0	0	1	1	1
0	0	0	0	0	5	0	73	1	0	0	1	1
1	2	0	2	1	2	0	30	0	0	1	1	4
2	2	0	2	1	2	0	37	0	0	0	1	1
1	2	0	2	1	3	0	37	0	0	1	4	4
1	0	0	1	1	4	1	74	0	0	1	2	3
0	0	0	0	0	2	0	75	0	0	1	3	2
-99	-99	-99	1	1	4	1	72	0	0	1	1	3
0	0	0	0	0	3	0	71	0	0	1	6	2
0	0	0	0	0	4	0	93	0	0	1	4	1
2	0	0	1	0	3	0	69	0	0	1	1	1
1	-99	-99	-99	1	2	1	74	0	0	0	3	4
2	2	0	2	1	3	1	64	0	0	0	6	5
1	2	0	2	1	4	0	39	0	0	0	7	5
2	2	0	2	1	3	1	40	0	0	0	6	3
1	0	0	1	0	3	0	58	0	0	0	2	4
1	0	0	1	1	2	1	76	0	0	0	4	4
1	1	0	2	1	3	0	55	0	0	1	6	3
0	0	0	0	1	4	0	63	-99	0	1	1	3
2	2	0	2	1	1	1	53	0	0	0	5	3
0	2	0	0	1	3	1	67	0	0	0	2	3
0	0	0	0	0	3	1	62	0	0	0	4	3
0	0	0	0	0	3	1	81	0	0	1	6	5
0	0	0	0	0	3	0	77	0	0	1	4	3
1	0	0	2	0	3	0	65	0	0	1	4	3
0	0	0	0	0	2	0	50	0	0	1	4	3
2	0	0	2	1	3	0	61	0	0	1	6	4
0	0	0	2	1	-99	1	49	1	0	0	5	3
2	1	0	1	1	4	0	55	1	0	1	3	3
1	2	0	2	1	3	0	50	0	0	1	6	4
1	2	0	2	1	1	0	31	0	0	0	5	4
2	2	0	2	1	1	0	50	0	0	1	5	4
0	0	0	0	0	3	-99	88	1	0	0	5	1
0	0	0	0	1	3	0	66	0	0	1	2	3
1	-99	-99	2	1	2	0	48	0	0	0	6	5
1	0	0	1	1	2	0	67	0	0	1	4	5
1	0	0	2	1	3	0	43	0	0	1	6	4
2	2	0	2	1	2	1	47	0	0	1	6	4
2	0	0	2	1	2	1	54	0	0	1	6	2
-99	-99	1	1	1	4	1	59	-99	0	1	3	2
1	0	0	1	1	3	1	56	0	0	1	3	3
0	0	1	1	1	3	1	31	1	0	1	4	3
2	0	0	2	1	2	0	57	0	0	1	7	5
-99	-99	-99	2	1	4	1	52	0	0	0	4	4
2	0	0	1	1	4	1	65	0	0	1	2	4
1	1	0	2	1	2	0	39	0	0	0	6	3
0	0	0	0	1	3	0	60	1	0	0	4	2
0	0	0	1	0	3	1	68	-99	0	0	3	1
2	0	0	2	1	3	1	47	0	0	0	1	2
2	0	0	2	1	3	0	64	0	0	1	-99	5
1	1	1	1	1	4	0	36	0	0	0	2	2
1	-99	0	1	1	4	0	56	-99	0	1	-99	3
2	0	0	2	1	3	0	88	0	0	0	3	5
1	0	1	2	1	3	0	26	0	0	0	1	3
0	0	0	0	0	3	1	58	0	0	0	2	2
1	1	1	2	1	2	0	45	1	0	0	1	1
0	0	2	2	1	1	0	50	0	0	1	2	5
-99	-99	-99	1	1	3	0	74	0	0	1	6	3
-99	-99	-99	2	1	2	0	28	0	0	0	2	3
2	0	0	1	1	2	1	66	0	0	0	3	3
0	1	0	2	1	2	0	31	0	0	0	6	4
-99	-99	-99	2	1	3	0	-99	0	0	1	-99	3
0	0	0	0	0	-99	0	81	-99	0	0	-99	3
2	0	0	2	1	1	0	38	-99	0	0	4	4
2	2	0	2	0	4	1	49	0	0	0	6	4
0	0	0	0	0	3	1	52	0	0	0	4	5
-99	-99	-99	2	1	4	0	52	0	0	0	5	4
0	1	0	1	1	2	0	68	0	0	0	2	4
2	0	0	2	1	3	0	38	0	0	0	6	4
0	1	0	2	0	2	0	41	0	0	1	1	2
0	0	0	0	0	5	0	51	0	0	0	1	3
0	0	0	2	0	4	0	48	1	0	0	3	1
2	2	0	2	1	2	0	53	0	0	1	6	5
0	0	0	0	1	4	1	35	0	0	1	4	4
1	-99	-99	-99	1	3	1	69	0	0	1	2	3
2	0	1	2	1	3	0	64	0	0	1	2	4
1	1	1	1	1	3	0	68	0	0	1	-99	4
2	2	1	1	1	3	0	65	0	0	0	6	5
2	0	0	2	1	3	0	58	0	0	1	2	4
0	2	0	1	0	1	0	60	0	0	1	2	2
0	0	1	2	1	1	1	28	1	0	0	3	3
-99	2	-99	2	1	-99	1	63	0	0	0	1	3
0	0	0	0	0	3	1	55	0	0	1	5	4
2	2	0	2	1	3	0	48	0	0	0	5	4
0	0	0	0	0	2	1	87	0	0	1	7	5
0	0	0	0	0	3	0	68	0	0	1	-99	1
0	0	0	0	0	3	1	63	0	0	1	1	2
1	2	0	1	1	3	0	61	0	0	1	3	2
2	2	1	2	1	2	0	46	0	0	1	7	5
2	2	0	2	1	1	0	37	0	0	0	6	5
2	2	1	2	1	4	1	45	-99	0	1	6	4
2	1	1	1	1	2	0	55	0	0	1	4	3
2	0	0	1	0	3	0	61	0	0	1	-99	4
2	2	0	2	0	3	0	62	0	0	1	6	4
1	1	0	1	1	2	0	64	0	0	0	3	4
1	0	0	0	0	3	1	65	0	0	0	1	3
0	0	0	2	1	4	0	53	0	0	1	5	2
0	0	0	1	1	2	0	-99	0	0	0	-99	3
0	0	0	0	0	2	0	69	0	0	1	1	3
-99	-99	-99	-99	1	1	1	55	-99	0	1	4	3
0	0	0	0	1	3	1	60	0	0	1	3	2
2	0	0	2	1	2	0	65	0	0	1	2	3
0	0	0	0	-99	4	0	60	0	0	1	-99	3
0	2	0	2	1	3	1	34	0	0	0	6	3
2	2	0	1	1	4	0	53	0	0	1	4	5
2	2	1	2	1	1	1	50	0	0	0	5	4
2	2	0	2	1	2	0	55	0	0	1	7	5
1	0	1	2	1	2	1	26	0	0	1	1	4
1	0	0	1	0	3	1	67	0	0	1	4	3
1	0	0	1	0	2	0	20	0	0	0	4	3
1	0	0	1	1	1	0	64	0	0	1	6	4
-99	-99	-99	1	0	4	0	-99	0	0	1	2	3
0	0	0	0	0	4	1	86	0	0	0	2	3
0	0	0	0	0	2	0	69	-99	0	1	1	2
1	2	0	2	1	2	0	37	0	0	1	2	4
1	1	0	1	1	3	0	52	0	0	1	4	2
1	0	0	2	1	2	0	35	0	0	0	6	4
0	0	0	2	0	4	0	65	-99	0	1	1	4
0	0	0	0	0	3	1	76	-99	0	1	3	2
0	0	0	0	0	2	0	72	0	0	1	1	2
2	2	0	2	1	3	0	72	0	0	1	1	3
0	0	0	0	1	5	0	62	0	0	1	1	2
0	0	0	1	1	3	-99	68	-99	0	1	1	1
0	0	0	0	1	1	1	58	-99	0	1	4	2
2	2	1	2	0	3	0	57	0	0	1	2	4
0	2	2	2	1	3	0	24	0	0	1	2	3
1	-99	-99	-99	1	3	0	70	0	0	1	3	2
0	0	0	0	0	4	0	60	-99	0	1	1	1
0	0	0	0	0	2	1	74	0	0	1	2	4
0	0	0	0	1	4	0	64	0	0	1	2	2
2	0	1	1	1	4	0	58	0	0	1	2	4
0	0	1	2	1	3	0	64	0	0	1	1	4
2	2	0	2	1	3	0	51	0	0	1	6	4
2	2	-99	2	0	2	0	53	0	0	1	6	5
0	0	0	0	0	2	1	66	0	0	0	1	2
2	2	1	2	1	2	0	58	0	0	1	6	4
0	0	0	0	0	2	0	82	0	0	1	1	4
2	0	1	1	1	4	1	60	0	0	1	6	2
0	0	0	0	0	2	1	70	0	0	1	1	1
2	2	1	2	1	1	1	46	0	0	1	6	4
0	0	0	0	1	3	0	46	0	0	1	1	2
1	0	0	1	1	2	0	49	0	0	1	4	4
1	0	0	2	0	3	0	51	0	0	1	1	3
-99	-99	-99	2	1	1	0	55	0	0	1	4	3
0	0	0	0	-99	3	0	69	-99	0	1	2	2
0	0	0	0	0	4	1	78	1	0	1	1	2
2	0	0	2	1	2	1	46	0	0	1	3	3
0	0	0	0	0	3	0	70	0	0	1	2	2
0	0	0	1	1	4	0	71	0	0	1	1	3
-99	0	0	2	1	2	0	50	0	0	1	4	3
2	0	0	0	1	3	1	68	0	0	1	5	5
1	2	0	2	1	3	0	34	0	0	1	4	3
1	1	0	2	1	2	0	30	0	0	0	3	4
0	0	0	0	1	2	0	-99	-99	0	1	-99	5
0	0	0	0	1	5	1	40	0	0	1	2	2
0	0	0	1	1	3	1	48	0	0	1	4	2
2	2	0	2	1	3	0	27	0	0	1	3	4
1	0	0	1	1	4	0	50	0	0	1	1	3
0	2	0	2	0	2	0	35	0	0	1	3	3
1	1	0	1	0	2	0	66	0	0	0	5	4
0	0	0	0	0	3	0	-99	0	0	1	1	-99
1	0	0	1	1	2	0	49	0	0	1	2	3
0	0	0	0	0	3	-99	67	0	0	1	1	3
2	0	1	1	1	3	0	71	0	0	1	4	5
2	2	0	2	1	4	0	55	0	0	0	5	3
2	0	1	2	1	1	0	42	0	0	1	4	3
0	0	0	0	0	3	1	57	0	0	1	1	1
0	0	0	0	0	3	0	77	-99	0	1	1	2
0	0	0	0	0	2	0	63	0	0	1	1	4
2	2	0	2	1	2	0	54	0	0	1	5	5
0	0	0	0	0	3	1	63	0	0	1	1	3
1	2	1	1	1	1	0	53	0	0	1	6	4
0	0	0	1	1	4	0	51	0	0	1	1	4
2	1	0	0	1	3	1	72	0	0	1	6	5
0	0	0	0	1	3	0	63	0	0	1	2	2
0	0	0	0	0	3	0	76	-99	0	1	-99	3
1	0	1	2	1	4	0	63	0	0	1	5	4
1	1	0	2	1	3	1	50	0	0	1	6	4
0	0	0	0	0	2	0	79	0	0	1	-99	2
1	-99	-99	2	1	1	0	47	1	0	0	6	4
2	2	1	2	1	3	0	39	0	0	1	4	5
0	2	0	2	1	3	0	72	0	0	1	4	3
2	0	0	1	0	4	0	45	0	0	1	3	3
0	0	0	0	1	3	0	78	-99	0	1	1	3
2	2	0	0	0	3	1	71	0	0	1	6	3
0	0	0	0	0	4	1	62	0	0	1	-99	2
0	0	0	0	1	3	1	74	0	0	1	-99	3
1	0	0	2	1	3	0	68	0	0	1	5	4
1	1	0	2	1	1	0	60	0	0	1	2	1
0	0	0	0	1	2	0	52	-99	0	1	1	1
0	0	0	0	0	3	0	67	0	0	1	1	2
2	2	0	1	0	1	1	65	1	0	1	6	4
1	0	0	2	1	3	0	48	0	0	1	5	4
0	0	0	1	0	3	0	67	0	0	1	1	5
2	2	0	2	1	3	0	55	0	0	1	5	4
2	0	0	1	1	4	1	58	-99	0	1	-99	3
2	-99	-99	-99	1	-99	0	77	-99	0	1	1	2
2	0	0	0	1	3	0	78	0	0	1	2	2
1	-99	-99	2	0	3	0	-99	0	0	1	4	2
0	0	0	0	0	3	1	52	1	0	1	5	2
0	0	0	0	0	4	1	83	0	0	1	2	2
0	0	1	2	1	4	1	33	0	0	1	1	2
2	0	1	1	1	2	0	72	0	0	1	3	4
1	1	1	2	1	4	1	43	0	0	1	4	3
0	0	0	0	1	3	0	67	0	0	1	1	2
0	2	1	1	1	-99	0	57	0	0	1	3	3
-99	-99	-99	2	0	1	1	54	-99	0	1	1	1
2	0	-99	1	1	2	1	83	0	0	0	1	3
2	0	0	2	1	3	1	80	0	0	1	2	5
0	0	0	0	0	3	0	79	0	0	1	1	3
0	0	0	0	1	4	0	52	0	0	0	3	5
0	0	0	0	0	4	1	64	0	0	1	-99	1
2	0	1	2	1	4	0	62	-99	0	1	6	3
2	2	0	2	1	2	0	30	0	0	1	5	5
0	0	0	2	1	3	0	53	0	0	1	1	3
0	0	0	0	0	3	1	75	0	0	1	5	5
0	0	0	0	0	3	0	56	0	0	1	1	2
0	1	1	1	1	3	1	57	0	0	1	3	3
1	1	1	2	1	3	1	61	0	0	1	2	2
1	0	1	1	1	2	1	62	0	0	1	6	3
1	1	0	2	1	1	0	53	0	0	1	5	3
2	1	0	2	1	3	0	48	0	0	1	5	3
-99	-99	1	1	1	3	1	73	-99	0	1	-99	4
2	0	1	2	1	5	1	61	0	0	1	1	4
1	1	0	2	1	3	0	54	0	0	0	6	5
1	0	0	2	1	2	0	38	0	0	0	6	3
2	0	0	1	1	2	1	66	0	0	1	6	4
2	2	0	2	1	2	1	63	-99	0	0	6	4
-99	-99	-99	2	0	3	0	45	0	0	1	1	2
1	1	0	2	1	4	0	50	0	0	0	6	4
0	0	0	0	1	1	1	61	0	0	1	2	2
1	2	0	2	1	4	0	53	0	0	1	6	3
1	0	0	2	1	1	0	62	0	0	1	4	4
0	0	0	0	0	2	1	85	0	0	1	6	5
0	0	0	0	0	3	1	76	0	0	1	4	2
-99	-99	-99	2	1	1	0	55	0	0	1	1	2
0	0	0	0	1	1	0	32	0	0	1	-99	4
0	0	0	0	1	2	0	72	0	0	1	4	4
2	0	1	2	1	1	1	32	0	0	1	2	3
0	1	1	2	1	2	0	44	0	0	1	5	3
2	2	1	2	1	2	0	71	0	0	1	6	5
-99	-99	-99	2	1	3	1	52	0	0	1	1	2
2	2	0	1	1	2	1	65	0	0	1	6	5
0	0	0	0	0	2	0	65	0	0	1	1	2
1	-99	-99	1	1	1	0	60	0	0	1	2	4
1	0	1	2	0	3	0	23	0	0	1	1	3
1	1	0	1	0	2	0	51	-99	0	1	4	3
0	0	0	0	0	2	0	76	0	0	1	-99	2
1	0	0	1	0	2	0	-99	0	0	1	-99	4
1	0	0	1	1	3	0	69	0	0	1	3	4
1	1	0	2	1	2	0	29	0	0	1	-99	4
1	1	0	2	1	2	0	63	0	0	1	4	3
1	0	0	1	1	4	0	61	0	0	1	3	4
0	0	0	0	0	4	0	51	-99	0	1	1	1
2	2	1	1	1	1	0	53	0	0	1	7	5
2	0	0	0	1	3	0	69	0	0	1	3	4
0	0	0	0	1	3	0	33	0	0	1	2	4
0	0	0	0	1	4	1	55	0	0	1	1	2
0	0	0	0	1	4	0	60	0	0	1	1	4
0	0	0	0	0	3	0	84	-99	0	1	1	1
0	1	1	2	1	4	1	39	0	0	1	1	3
0	0	0	2	1	4	1	58	0	0	1	1	3
2	0	0	1	0	1	1	18	0	0	1	4	2
1	0	0	0	0	4	1	80	0	0	1	3	3
1	0	1	2	0	3	0	33	0	0	1	1	3
1	0	0	1	1	2	0	57	0	0	1	4	3
1	0	0	1	0	2	1	50	0	0	1	1	3
0	0	0	2	1	3	0	51	0	0	1	2	3
0	0	0	0	1	3	-99	74	-99	0	1	2	2
0	0	0	0	1	3	0	61	0	0	1	1	3
0	0	0	0	1	2	1	70	0	0	1	3	4
2	2	0	2	1	4	0	52	0	0	0	2	4
1	1	0	1	1	2	0	52	0	0	1	5	4
0	0	0	0	0	2	0	60	-99	0	1	1	-99
2	0	0	2	1	3	0	65	0	0	1	1	3
0	0	0	0	0	5	1	55	0	0	1	2	2
0	0	0	0	0	3	0	56	0	0	1	1	2
0	0	0	0	0	3	1	58	-99	0	1	-99	1
0	0	0	0	1	4	0	73	0	0	1	1	3
2	0	0	2	1	4	0	63	0	0	1	3	5
0	0	0	0	1	3	1	70	0	0	1	3	4
2	2	0	2	1	4	0	39	0	0	1	1	2
2	0	1	2	1	3	0	46	0	0	1	1	4
2	2	0	1	1	3	0	71	0	0	1	4	3
1	0	2	2	1	3	0	62	0	0	1	2	2
0	2	0	2	1	3	1	52	0	0	1	5	4
1	0	1	2	1	3	1	50	0	0	1	3	3
1	1	1	2	1	5	0	30	0	0	1	2	3
2	0	1	2	1	1	0	21	1	0	1	1	2
0	0	0	0	0	4	1	65	0	0	1	1	2
0	0	0	0	0	1	1	67	-99	0	1	-99	3
0	0	0	0	0	2	1	72	0	0	0	3	4
1	1	0	2	1	3	0	54	0	0	0	4	4
0	0	0	1	1	3	0	24	0	0	1	1	2
1	2	1	2	1	1	0	30	0	0	1	4	2
2	2	0	2	1	2	0	38	0	0	1	5	4
-99	-99	-99	-99	1	2	0	55	1	0	1	2	2
2	1	0	2	0	2	1	56	0	0	0	4	5
1	0	0	1	1	1	0	60	0	0	1	-99	2
0	0	0	0	1	3	0	66	0	0	1	-99	3
1	2	0	2	1	3	1	64	0	0	1	4	3
0	0	0	0	1	-99	0	82	-99	0	0	-99	4
2	0	0	2	1	3	0	38	0	0	0	4	3
1	-99	0	1	1	2	0	55	0	0	1	3	3
1	0	0	1	1	3	0	70	0	0	0	2	4
0	0	0	0	0	3	0	-99	1	0	0	1	1
0	0	0	0	0	-99	0	71	0	0	1	1	2
1	0	0	1	0	3	0	60	1	0	0	1	3
0	0	0	0	-99	3	0	-99	-99	0	1	-99	-99
1	1	0	1	1	3	1	76	0	0	1	-99	3
1	0	0	1	1	-99	0	59	0	0	1	-99	3
1	2	0	1	1	2	0	61	0	0	1	4	3
1	1	0	2	1	1	0	59	0	0	1	2	3
1	2	0	2	1	3	0	34	0	0	0	3	4
2	2	1	2	1	2	1	43	0	0	0	6	5
0	0	0	2	0	2	1	36	0	0	1	4	3
0	0	0	0	0	5	1	42	1	0	0	4	2
0	0	0	0	1	2	0	45	0	0	0	1	2
0	0	0	0	1	3	1	75	0	0	1	6	2
0	0	0	0	1	3	1	73	0	0	1	1	3
2	1	0	1	0	2	0	44	0	0	1	5	4
0	0	0	0	0	4	1	33	0	0	1	1	1
1	0	0	2	0	4	1	61	0	0	1	6	4
2	2	1	2	1	-99	0	59	0	0	1	6	5
0	0	0	2	1	4	0	70	0	0	1	1	2
2	0	0	0	1	2	0	71	0	0	1	4	5
0	0	0	2	1	3	0	40	-99	0	0	5	3
0	0	0	2	1	3	1	-99	0	0	1	1	-99
1	-99	-99	-99	1	4	0	83	-99	0	1	1	-99
1	1	1	2	1	3	0	25	0	0	1	5	4
0	0	0	0	0	4	1	79	0	0	1	1	3
0	0	0	1	0	4	0	59	-99	0	1	1	3
2	2	0	2	1	3	0	62	0	0	1	5	4
1	0	0	0	0	3	0	-99	0	0	1	1	-99
1	0	0	2	1	4	0	71	1	0	1	6	3
1	1	0	2	1	2	0	23	0	0	1	4	5
-99	-99	-99	1	1	3	0	64	0	0	1	2	3
0	0	0	0	0	4	0	37	-99	0	0	1	3
2	0	0	2	0	2	0	57	0	0	1	2	3
1	2	0	2	1	2	0	35	0	0	1	6	4
0	0	0	0	0	3	0	86	-99	0	1	-99	3
1	0	1	2	1	3	0	-99	1	0	1	-99	4
0	0	0	0	0	4	0	78	0	0	0	1	1
0	0	0	0	0	3	0	24	0	0	0	-99	1
1	2	0	2	1	3	1	48	0	0	0	7	4
2	2	1	2	0	1	1	25	0	0	1	6	3
2	2	0	2	1	3	0	57	0	0	1	4	4
2	0	0	0	0	4	0	89	0	0	1	4	3
0	0	0	0	0	-99	0	60	-99	0	1	1	2
0	0	0	0	0	3	1	51	0	0	1	1	2
0	0	0	0	0	2	0	66	1	0	1	1	1
1	2	0	2	1	3	1	57	0	0	0	1	2
0	0	0	0	0	3	1	57	0	0	1	3	2
1	2	0	2	1	3	0	59	0	0	1	7	5
2	0	0	1	0	2	0	56	0	0	1	4	3
0	0	0	0	0	2	0	60	1	0	1	5	3
2	0	0	1	1	3	1	60	1	0	1	3	2
0	1	0	1	1	4	1	66	0	0	1	5	2
2	2	1	2	1	3	1	33	0	0	0	5	4
1	0	0	2	1	2	0	67	0	0	1	6	4
0	0	0	0	0	2	1	57	0	0	0	3	1
2	0	1	2	0	2	1	72	0	0	1	4	3
-99	-99	-99	2	1	4	0	59	0	0	1	1	1
2	0	0	1	1	2	1	78	0	0	1	1	4
0	0	0	2	1	2	1	55	0	0	1	6	2
1	2	0	2	1	2	0	37	0	0	1	3	5
2	0	0	2	1	2	1	47	0	0	1	3	3
1	0	0	1	1	2	0	68	0	0	1	1	4
0	0	0	0	0	4	1	66	-99	0	1	-99	2
2	1	0	2	1	4	0	57	0	0	1	1	1
0	0	0	0	0	2	0	78	0	0	1	2	4
0	0	0	1	0	2	0	64	0	0	1	5	3
1	-99	-99	1	0	3	0	56	0	0	1	4	3
1	0	0	2	1	3	1	55	0	0	1	5	3
2	1	0	2	1	3	0	27	0	0	1	2	4
0	0	0	0	0	2	0	82	0	0	1	2	3
0	0	0	0	0	4	0	61	0	0	1	1	3
1	1	0	2	1	2	1	43	0	0	1	4	3
2	2	0	2	1	2	1	25	1	0	0	4	4
2	2	1	2	1	2	1	34	0	0	1	7	5
1	0	0	1	1	1	1	59	0	0	1	5	3
2	2	0	2	1	3	1	29	0	0	1	-99	4
0	0	0	0	1	2	0	56	0	0	1	4	2
2	0	1	0	1	3	0	57	0	0	1	1	2
0	0	0	0	0	3	0	78	0	0	1	1	2
1	2	0	2	1	3	0	35	0	0	1	3	4
0	0	0	0	0	4	0	66	0	0	1	1	2
0	0	0	0	1	1	0	50	0	0	1	4	2
0	0	0	2	0	2	1	55	0	0	1	6	2
0	0	0	0	0	3	0	53	-99	0	1	-99	2
0	0	0	0	0	3	0	79	0	0	1	-99	4
0	0	0	0	1	4	0	58	0	0	1	1	1
0	0	0	0	0	2	0	74	-99	0	1	-99	3
1	0	1	0	1	4	1	49	0	0	1	1	2
1	1	1	2	0	1	1	67	0	0	1	3	1
2	0	1	2	1	4	0	56	0	0	1	1	4
1	0	1	2	1	2	0	66	0	0	1	5	4
0	0	0	0	0	4	0	54	0	0	1	1	2
0	0	0	0	0	4	0	51	-99	0	1	1	1
1	1	1	1	1	3	1	58	0	0	1	3	4
0	0	1	2	1	2	0	54	0	0	1	2	3
1	2	1	2	0	2	0	33	0	0	1	1	4
2	0	0	1	1	4	0	69	0	0	1	6	5
0	0	0	0	0	4	0	62	-99	0	1	1	2
0	0	0	0	0	4	0	76	-99	0	1	1	1
0	0	0	0	-99	3	-99	84	0	0	1	1	2
0	0	0	0	1	4	0	70	0	0	1	1	2
2	2	0	1	1	3	1	58	0	0	1	6	3
0	0	0	1	0	5	1	61	0	0	1	1	3
0	0	0	0	0	2	0	87	0	0	1	1	2
0	0	0	0	-99	3	0	61	-99	0	1	1	2
0	0	0	0	1	4	0	51	0	0	1	1	2
0	0	2	2	1	3	0	32	0	0	1	1	3
2	0	0	0	1	4	0	63	0	0	1	3	5
0	0	0	0	0	3	0	56	-99	0	1	1	2
2	2	0	2	1	2	1	30	0	0	1	5	4
0	0	0	2	1	3	1	33	0	0	1	-99	3
0	0	0	0	0	3	0	82	0	0	1	1	1
0	0	0	0	0	3	0	78	0	0	1	-99	3
2	0	0	1	1	2	0	65	0	0	1	1	3
0	0	0	0	0	3	0	70	1	0	1	1	3
2	2	0	2	1	3	0	61	0	0	1	6	5
1	1	0	2	1	2	0	60	0	0	1	4	3
0	0	0	0	0	1	0	70	0	0	1	1	2
0	0	0	0	1	3	0	56	0	0	1	1	2
1	2	1	2	1	3	0	52	0	0	1	4	3
1	0	0	2	1	3	0	61	0	0	1	5	4
1	1	0	1	1	2	1	65	0	0	1	3	3
0	0	0	0	1	3	0	64	0	0	1	2	4
0	0	0	1	1	3	1	58	0	0	1	2	2
2	0	1	1	1	3	1	56	0	0	1	1	4
1	0	0	1	1	4	0	78	-99	0	1	3	3
2	0	0	2	0	1	0	39	0	0	1	3	2
1	0	0	1	1	3	0	61	0	0	1	3	3
2	2	0	2	1	3	0	36	0	0	1	5	5
1	0	0	2	1	3	0	42	0	0	1	3	3
0	0	0	1	1	2	0	40	0	0	1	2	4
0	0	0	0	0	4	0	70	-99	0	1	-99	1
0	0	0	0	1	3	1	63	-99	0	1	1	2
2	2	0	2	1	1	1	39	0	0	1	4	3
2	2	2	2	1	3	1	72	-99	0	1	4	3
0	0	0	0	1	3	0	59	-99	0	1	1	2
0	0	0	0	0	2	0	72	0	0	1	3	3
1	0	0	1	1	3	0	63	0	0	1	4	3
0	0	0	0	0	4	1	62	0	0	1	2	2
0	0	0	0	1	3	0	64	-99	0	1	1	2
1	0	0	2	1	1	1	31	0	0	1	2	3
2	2	0	2	1	2	1	60	0	0	1	7	5
-99	-99	1	2	0	2	1	49	0	0	1	1	1
2	0	0	2	1	3	1	73	0	0	1	-99	3
2	0	0	1	1	1	0	71	0	0	1	-99	4
1	0	0	1	0	2	0	63	0	0	1	3	3
2	2	1	2	1	3	0	51	0	0	1	3	3
2	2	0	2	1	3	1	55	0	0	1	7	4
2	2	0	2	1	2	1	59	0	0	1	7	5
2	1	0	2	1	3	1	54	0	0	1	6	4
2	0	1	0	1	3	1	54	0	0	1	1	3
0	0	0	0	1	3	0	52	1	0	0	3	3
1	-99	0	2	1	1	0	44	0	0	0	5	4
0	0	0	0	1	4	-99	-99	-99	0	1	1	-99
2	0	0	1	1	2	0	38	0	0	1	2	3
-99	-99	-99	2	1	4	0	57	0	0	1	1	2
0	0	0	0	0	5	1	58	1	0	0	1	1
2	0	0	1	0	4	0	41	0	0	1	2	4
0	0	0	0	0	2	0	71	-99	0	1	3	2
0	1	0	2	1	3	0	52	0	0	1	5	4
2	2	-99	-99	1	2	0	64	0	0	1	4	5
1	1	0	2	1	3	0	58	0	0	0	4	4
1	2	0	2	1	2	0	28	0	0	1	5	4
0	0	0	0	0	2	0	76	0	0	1	1	3
0	0	0	0	0	2	1	74	0	0	0	1	1
0	0	0	0	0	3	0	-99	0	0	1	-99	2
2	2	0	2	1	5	1	40	1	0	0	1	3
0	0	0	0	0	-99	1	61	0	0	1	1	2
2	0	0	2	1	2	0	41	0	0	0	7	4
0	0	0	0	0	3	0	88	-99	0	1	-99	1
2	0	0	1	0	4	0	71	0	0	1	2	3
-99	-99	-99	2	0	3	0	61	0	0	1	1	3
-99	1	-99	-99	0	2	0	67	0	0	1	4	4
2	0	0	2	0	4	0	55	0	0	1	1	2
1	0	1	2	1	4	0	35	0	0	1	1	2
1	0	-99	2	1	3	0	62	0	0	1	4	3
0	0	0	0	0	4	0	80	0	0	1	1	1
1	1	1	2	0	4	1	58	0	0	0	3	4
0	0	0	0	1	1	1	48	0	0	1	4	4
0	0	0	0	0	3	0	41	0	0	0	1	2
2	1	0	2	1	3	0	52	0	0	1	3	3
-99	-99	-99	2	1	3	0	57	0	0	1	3	1
0	0	0	0	1	3	1	82	0	0	1	4	4
2	-99	-99	-99	1	3	0	70	-99	0	1	2	3
2	2	1	2	1	3	1	39	0	0	1	6	4
1	0	1	2	1	3	0	27	1	0	0	2	3
0	0	0	0	1	5	1	78	0	0	0	1	2
0	0	0	2	1	2	0	39	0	0	1	4	3
0	0	0	0	0	4	-99	68	-99	0	1	-99	3
-99	-99	-99	2	0	4	0	75	-99	0	1	-99	2
2	0	0	2	1	3	0	62	0	0	1	6	3
0	0	0	2	1	2	1	58	0	0	1	2	2
0	0	0	0	0	4	0	54	0	0	1	1	2
-99	-99	-99	2	1	3	0	52	0	0	1	1	3
0	0	0	0	0	4	0	60	0	0	1	1	1
1	2	0	2	1	2	1	59	0	0	1	-99	3
1	0	0	1	1	3	1	59	0	0	0	-99	2
1	2	0	2	1	2	0	49	0	0	1	6	4
2	2	0	2	1	2	1	59	0	0	1	5	4
2	1	1	2	1	2	0	23	0	0	1	1	3
1	1	0	2	1	1	1	44	0	0	1	6	3
2	2	1	2	1	2	1	33	0	0	0	5	4
2	0	0	1	1	2	1	68	0	0	1	4	3
0	0	0	2	1	4	1	68	0	0	1	1	3
0	0	0	0	0	2	1	74	-99	0	1	4	1
-99	-99	-99	2	1	3	0	64	1	0	1	4	4
1	1	0	2	1	2	0	-99	0	0	1	4	3
1	2	1	2	1	2	1	24	0	0	0	6	3
2	0	1	1	1	3	1	60	0	0	1	6	4
-99	-99	-99	2	1	-99	1	46	0	0	0	1	5
1	1	0	1	1	2	0	63	0	0	1	4	3
2	2	0	2	0	3	0	50	0	0	1	7	5
2	1	0	2	1	4	1	67	0	0	1	6	3
1	0	0	2	1	2	0	22	0	0	1	5	2
2	2	2	2	1	2	1	60	0	0	0	6	4
2	0	0	1	1	2	1	76	0	0	1	6	4
2	2	0	2	1	3	0	41	0	0	1	5	5
1	0	0	1	1	4	0	61	0	0	1	3	5
0	0	0	0	0	2	0	82	0	0	1	1	5
0	0	0	0	0	1	1	49	0	0	1	1	2
1	0	0	1	1	3	0	76	-99	0	1	-99	3
1	0	0	1	0	2	0	67	-99	0	1	-99	2
0	0	0	0	0	3	1	64	0	0	1	4	3
0	2	0	2	1	1	0	28	0	0	1	2	3
1	1	1	2	1	1	0	33	-99	0	1	4	3
1	0	0	1	0	3	0	73	0	0	1	2	3
1	0	0	1	1	3	0	54	0	0	1	4	3
-99	0	0	0	0	3	0	67	0	0	1	2	4
0	0	1	2	1	4	0	35	0	0	1	1	2
0	0	0	0	1	3	1	59	0	0	1	1	3
0	0	0	0	1	3	1	55	0	0	1	4	3
0	0	0	0	0	5	0	-99	-99	0	1	1	-99
1	2	1	1	0	3	0	51	0	0	1	3	4
-99	-99	-99	1	1	2	0	78	0	0	1	4	2
2	2	1	2	1	3	1	59	0	0	0	2	5
2	0	0	2	0	2	0	57	0	0	0	1	3
0	0	1	2	0	3	0	47	0	0	0	5	1
0	0	0	0	0	3	1	74	0	0	0	6	4
2	2	1	2	1	2	1	31	0	0	0	7	5
2	2	1	2	1	2	1	38	0	0	0	7	4
-99	-99	-99	-99	1	2	0	39	0	0	0	5	4
2	2	0	2	1	1	0	26	0	0	0	6	4
1	1	0	2	1	2	0	45	0	0	0	7	3
1	2	0	2	1	3	1	63	0	0	0	7	4
2	0	0	1	1	3	0	73	0	0	0	3	2
0	0	0	0	1	4	1	72	0	0	0	2	4
1	1	1	2	1	2	0	18	0	0	0	6	3
2	0	0	1	1	4	1	75	0	0	0	2	4
0	0	0	0	0	4	0	58	-99	0	0	4	4
0	0	1	2	1	5	0	60	-99	0	1	1	2
2	2	0	2	1	2	0	50	0	0	0	6	2
2	2	0	2	1	1	0	31	0	0	0	7	5
1	2	0	2	1	3	0	25	0	0	0	6	4
2	2	0	2	1	3	0	38	-99	0	0	7	5
0	0	0	0	0	3	1	74	0	0	0	3	5
2	0	0	2	1	3	1	33	1	0	1	4	4
1	2	1	2	1	1	1	52	0	0	0	7	5
1	2	0	1	1	2	0	55	0	0	0	7	5
2	2	0	2	1	2	1	31	0	0	0	6	5
1	0	0	1	1	3	1	44	0	0	1	4	2
2	2	0	2	1	2	1	60	0	0	1	7	4
2	1	0	1	1	3	0	53	0	0	1	5	4
1	1	-99	1	1	3	1	63	0	0	1	4	4
1	0	0	2	1	3	0	66	0	0	0	2	4
1	0	0	1	0	3	1	59	0	0	1	3	2
2	0	0	1	1	2	1	81	0	0	0	7	5
2	-99	-99	2	1	3	1	67	0	0	1	6	3
1	1	1	1	1	2	1	38	0	0	0	6	-99
2	2	0	2	1	2	0	48	0	0	0	6	5
0	0	0	0	1	3	0	54	0	0	0	7	4
1	0	0	1	1	2	1	69	0	0	0	6	4
-99	2	0	2	1	1	1	40	0	0	1	7	4
2	0	0	2	1	2	1	48	0	0	1	6	5
1	0	1	1	1	2	1	66	0	0	1	1	3
1	2	0	2	1	3	0	55	0	0	1	4	4
0	0	0	0	1	4	0	66	-99	0	0	-99	4
2	2	2	2	1	2	1	45	0	0	0	4	2
0	0	0	0	0	2	0	41	0	0	1	1	2
0	0	0	0	0	3	1	90	0	0	1	1	3
1	2	1	2	1	3	0	32	0	0	0	6	4
2	2	1	2	1	1	0	28	0	0	1	2	5
2	2	-99	2	1	3	1	44	0	0	0	2	5
2	1	0	2	1	2	0	33	0	0	0	-99	5
1	0	0	1	1	3	1	70	0	0	1	2	5
2	0	0	0	0	2	1	58	0	0	1	2	3
1	2	1	2	1	2	0	53	0	0	1	2	3
2	2	0	2	1	3	0	62	0	0	1	6	4
2	0	0	1	1	3	1	72	0	0	0	3	4
2	1	1	1	0	3	1	54	0	0	0	1	4
2	2	0	2	1	2	0	37	0	0	0	7	4
2	2	0	2	1	2	1	60	0	0	0	7	5
2	0	0	2	1	2	0	78	0	0	0	6	5
1	1	0	2	1	2	1	70	0	0	0	7	2
2	2	0	2	1	2	0	57	0	0	0	7	5
2	0	0	0	1	3	1	57	0	0	0	1	4
0	0	0	0	0	1	0	63	0	0	0	7	4
1	0	0	2	1	2	0	74	0	0	0	6	5
2	2	0	2	1	1	1	48	0	0	0	7	4
2	2	0	2	1	2	0	49	0	0	0	7	5
1	0	0	1	0	2	0	76	0	0	1	1	4
1	1	1	2	1	3	0	60	0	0	1	3	3
1	0	0	2	1	3	1	43	0	0	1	4	3
2	2	-99	2	1	2	1	46	0	0	0	6	5
0	0	0	0	0	2	0	62	-99	0	1	1	2
2	0	2	2	1	1	1	21	0	0	1	3	1
0	0	0	0	0	3	0	65	0	0	0	3	1
1	0	0	2	1	3	0	66	0	0	0	4	4
0	0	0	2	1	5	0	52	-99	0	1	-99	2
1	2	0	2	1	5	1	39	-99	0	1	4	5
2	2	1	2	1	2	0	40	0	0	1	5	5
2	1	0	2	1	3	0	42	0	0	1	6	4
0	0	0	0	0	2	1	32	-99	0	1	4	4
1	2	0	2	1	3	0	56	0	0	1	4	5
1	2	0	2	1	3	0	39	0	0	1	1	5
2	0	0	2	1	4	0	54	0	0	1	4	3
-99	-99	-99	2	1	4	1	80	0	0	0	2	3
2	2	1	2	1	3	0	68	0	0	0	7	4
2	0	0	2	1	2	0	47	0	0	0	7	3
0	0	1	2	1	4	1	37	0	0	1	1	5
1	0	0	2	1	2	0	46	0	0	0	6	2
0	0	0	0	0	3	0	64	-99	0	0	3	2
2	2	0	2	1	1	1	44	0	0	0	3	3
2	1	0	2	1	4	1	55	0	0	0	6	5
2	2	1	1	1	1	1	44	0	0	0	5	5
1	2	0	2	1	3	0	24	0	0	0	6	4
2	2	0	2	1	2	1	35	0	0	0	6	4
2	-99	-99	2	1	3	1	79	0	0	0	5	5
2	2	1	2	1	2	1	37	0	0	0	6	5
2	2	1	2	1	3	0	41	0	0	1	5	5
2	0	0	2	1	3	0	28	0	0	0	3	5
1	2	0	2	1	2	0	53	0	0	1	-99	3
0	0	0	0	1	3	0	62	0	0	1	1	3
1	2	0	2	1	3	0	32	0	0	1	5	5
-99	-99	-99	-99	0	2	1	79	-99	0	1	6	3
0	0	0	2	1	4	0	58	0	0	1	3	3
0	0	0	2	1	5	0	45	0	0	0	1	3
2	2	0	2	1	2	1	45	0	0	0	6	4
1	0	1	2	1	4	0	59	0	0	1	3	4
0	0	0	0	0	5	1	64	-99	0	1	2	2
2	-99	-99	2	1	2	1	72	0	0	1	2	5
2	0	0	1	1	3	1	69	0	0	0	3	5
1	1	0	2	1	2	0	33	0	0	1	5	4
0	0	0	0	1	1	1	58	0	0	0	4	3
2	1	0	1	0	4	1	76	0	0	0	4	3
2	2	0	1	0	1	1	60	0	0	1	7	5
2	2	1	2	1	3	0	54	0	0	1	7	3
0	0	0	0	1	1	0	52	-99	0	0	6	2
1	0	0	0	1	4	0	76	-99	0	0	2	4
1	0	0	0	0	3	0	58	0	0	0	4	3
1	1	1	1	1	3	0	29	0	0	0	3	5
0	0	0	0	0	5	1	53	-99	0	1	-99	2
1	-99	-99	-99	1	2	0	69	0	0	1	-99	2
1	2	0	2	1	3	0	31	0	0	1	5	5
-99	-99	-99	1	0	2	0	61	0	0	1	1	-99
1	1	0	1	0	3	0	46	0	0	1	3	3
0	0	0	0	0	3	0	-99	0	0	1	1	4
1	0	0	2	1	3	0	68	0	0	1	5	4
1	0	1	2	1	4	0	32	0	0	1	1	3
2	0	0	2	1	3	1	45	0	0	0	4	3
0	0	0	0	0	3	0	46	0	0	1	4	1
0	0	0	0	0	3	1	66	-99	0	1	1	2
2	-99	-99	2	0	3	0	70	-99	0	1	4	3
2	2	0	2	1	2	1	48	0	0	1	5	3
0	0	0	0	0	4	1	70	0	0	1	3	3
0	0	1	2	1	3	0	63	0	0	1	2	4
2	1	0	2	0	3	1	54	0	0	1	-99	3
0	0	0	1	0	2	1	48	0	0	1	1	3
2	-99	-99	2	0	4	0	53	-99	0	1	2	3
0	0	0	0	0	4	0	54	0	0	1	1	2
1	0	0	2	1	4	1	61	0	0	1	4	3
2	-99	1	2	1	4	0	31	0	0	1	3	3
1	2	1	1	1	3	0	65	0	0	1	3	3
-99	-99	-99	1	1	1	1	59	0	0	1	6	3
1	0	0	2	1	3	0	62	0	0	1	3	4
0	0	0	0	0	3	1	58	-99	0	1	-99	3
1	1	1	2	1	2	0	63	0	0	1	4	5
0	0	0	2	0	1	0	40	0	0	1	1	2
-99	0	1	2	1	3	0	52	0	0	1	3	4
1	0	0	1	1	3	0	67	0	0	1	4	2
0	0	0	0	0	3	0	64	0	0	1	1	3
0	0	0	0	0	2	0	90	0	0	1	-99	2
0	0	0	0	0	2	1	75	0	0	1	4	1
0	0	0	0	1	2	0	68	0	0	1	2	4
1	2	1	2	1	4	0	47	0	0	1	3	3
1	2	0	2	1	3	0	40	0	0	1	3	3
2	2	0	2	0	3	0	31	0	0	1	4	3
0	0	0	0	0	3	1	66	0	0	1	1	2
2	-99	2	2	1	4	0	60	0	0	1	3	3
0	0	0	0	0	2	0	42	0	0	1	2	3
2	1	0	2	0	4	0	59	0	0	1	2	2
0	0	0	2	1	2	0	47	0	0	1	5	5
2	-99	1	0	1	3	0	67	0	0	1	3	3
1	0	0	2	1	2	0	54	0	0	1	4	4
2	-99	-99	2	1	3	0	80	0	0	1	3	3
0	0	0	0	0	3	0	52	0	0	1	4	2
2	2	1	2	1	2	0	53	0	0	0	3	4
2	2	0	2	1	3	1	26	0	0	0	4	3
2	2	2	2	1	2	1	60	0	0	1	2	5
2	1	0	2	1	3	1	52	0	0	1	5	3
0	0	0	0	1	3	0	49	0	0	0	5	4
1	2	1	2	1	2	0	55	0	0	1	4	3
0	0	0	0	0	5	1	83	0	0	1	5	2
2	2	0	1	1	3	1	42	0	0	1	4	3
0	0	0	0	0	5	0	50	-99	0	1	1	1
2	0	0	2	1	3	1	54	0	0	0	2	4
0	0	0	0	1	2	0	50	1	0	1	1	2
1	-99	-99	-99	1	2	1	76	-99	0	1	2	5
-99	-99	2	2	1	1	0	30	0	0	1	1	3
0	0	0	0	1	2	0	76	-99	0	1	2	2
1	1	0	1	1	3	1	69	0	0	0	7	5
2	0	0	2	1	2	0	58	0	0	1	4	4
2	2	-99	2	1	2	1	62	0	0	0	6	5
1	2	0	1	1	1	0	40	0	0	1	2	3
2	2	-99	2	0	1	1	55	0	0	1	4	3
0	0	0	0	1	4	0	59	0	0	0	1	1
2	0	0	2	0	-99	0	76	0	0	1	6	3
-99	-99	-99	2	1	2	0	44	0	0	0	5	3
1	2	-99	1	1	2	0	65	0	0	1	6	5
2	1	0	2	1	4	0	49	0	0	1	5	4
2	2	0	2	1	4	1	40	-99	0	1	6	5
0	0	1	2	0	4	1	41	0	0	1	2	2
-99	-99	-99	2	1	4	0	52	0	0	1	1	2
1	0	0	2	0	3	0	72	0	0	1	-99	5
0	0	0	2	1	4	0	32	0	0	1	1	4
0	0	0	0	0	3	0	28	0	0	0	4	4
0	0	0	0	0	4	0	89	0	0	0	1	2
0	0	0	1	0	3	0	68	0	0	1	1	4
1	1	0	2	1	1	1	42	0	0	1	-99	4
2	2	1	2	1	2	0	41	0	0	1	4	4
0	0	0	0	1	4	0	77	-99	0	0	4	4
1	0	0	1	1	4	1	-99	0	0	1	4	-99
2	2	0	2	1	2	1	24	0	0	0	6	4
0	0	0	0	1	3	0	69	0	0	1	2	3
0	0	0	0	1	3	1	57	0	0	1	4	3
1	2	0	2	1	2	1	41	0	0	1	6	3
1	0	0	2	1	3	0	73	0	0	1	4	4
0	0	0	0	0	2	0	-99	0	0	1	2	2
0	0	0	0	0	2	1	72	-99	0	1	2	3
1	0	1	1	1	2	1	56	0	0	1	3	1
-99	-99	-99	2	1	3	1	41	0	0	1	2	2
1	0	0	2	1	3	1	52	0	0	1	6	3
0	0	0	2	0	3	0	37	0	0	1	1	2
0	0	1	2	1	2	0	68	0	0	1	1	3
2	2	0	1	1	1	0	58	0	0	1	6	4
0	0	1	0	0	3	1	53	0	0	1	1	4
2	0	0	1	1	3	1	72	0	0	1	3	3
0	0	2	1	0	1	0	62	0	0	1	1	4
0	0	0	2	1	2	0	25	0	0	1	1	4
1	-99	1	1	1	2	0	59	0	0	1	4	5
0	0	0	0	0	4	0	75	-99	0	1	-99	2
1	1	1	2	0	2	0	54	0	0	1	1	4
1	0	0	2	1	3	0	76	0	0	1	4	4
1	0	0	0	1	4	0	64	-99	0	1	-99	3
0	0	0	0	0	4	0	72	-99	0	1	1	3
0	0	0	0	0	1	0	62	0	0	1	1	4
0	0	0	0	1	1	0	39	0	0	1	1	1
2	2	1	2	1	3	0	24	0	0	0	5	4
1	0	0	1	1	2	1	53	0	0	1	1	2
2	0	1	1	1	3	0	39	0	0	1	2	3
2	2	0	1	1	2	0	51	0	0	0	6	5
2	2	0	2	0	2	0	62	0	0	1	4	3
0	0	0	0	0	1	0	77	0	0	1	2	3
2	2	0	2	1	3	0	42	0	0	1	6	5
0	0	0	0	0	2	1	50	0	0	0	3	2
1	2	0	2	1	1	1	56	0	0	0	5	3
2	2	0	2	1	4	0	47	0	0	0	4	5
1	2	1	2	0	3	0	59	0	0	1	2	5
1	2	0	2	1	3	0	50	0	0	1	2	3
1	2	0	2	1	2	0	34	0	0	1	5	5
2	0	1	1	1	3	0	73	0	0	1	4	4
0	0	0	0	0	3	0	-99	0	0	1	-99	2
2	2	0	2	0	3	1	60	0	0	1	6	4
2	0	1	2	1	3	0	66	0	0	1	2	3
2	1	0	2	1	1	0	34	0	0	1	1	3
1	0	0	2	1	3	0	53	0	0	1	3	4
2	2	1	2	1	3	0	-99	0	0	0	6	5
-99	-99	-99	2	1	3	1	70	0	0	0	3	5
0	0	0	2	1	1	0	27	0	0	1	1	3
0	0	0	0	0	5	0	47	0	0	1	1	1
0	0	0	0	0	5	0	57	0	0	1	1	4
0	1	0	2	1	3	0	58	0	0	1	4	2
2	-99	0	2	0	2	1	46	0	0	0	-99	4
0	0	0	2	1	3	0	34	0	0	0	3	3
0	0	0	0	0	4	1	50	0	0	1	1	2
0	0	0	0	0	2	1	83	0	0	1	4	4
1	0	0	1	1	5	0	75	0	0	1	-99	3
0	0	0	0	0	4	0	55	0	0	1	1	3
1	0	0	2	1	4	0	56	0	0	1	1	3
0	0	0	0	0	5	0	48	0	0	1	1	1
1	0	0	1	1	3	1	76	0	0	0	4	4
2	2	0	2	1	1	1	37	0	0	0	5	4
0	0	0	0	0	2	1	67	0	0	0	3	4
1	2	0	2	1	2	0	57	0	0	0	-99	5
0	0	0	0	1	2	0	52	0	0	0	6	3
1	1	0	2	1	3	1	43	0	0	0	7	4
-99	-99	-99	1	1	2	0	70	0	0	0	1	3
2	0	1	1	1	3	0	88	-99	0	1	3	2
0	0	0	1	0	2	0	69	0	0	1	2	2
-99	-99	-99	2	1	3	0	59	0	0	0	6	3
0	0	0	0	0	3	0	60	1	0	0	4	5
2	0	0	1	0	2	1	74	0	0	0	5	5
2	2	1	2	1	4	1	52	0	0	0	7	5
2	2	1	2	1	3	1	53	0	0	1	6	5
2	1	0	1	1	3	1	52	0	0	1	4	3
0	0	0	0	0	4	0	76	0	0	1	1	2
0	0	0	0	0	1	1	47	0	0	1	5	5
2	1	0	2	1	3	0	46	0	0	0	2	2
2	2	0	2	0	2	1	43	0	0	0	7	5
0	0	0	0	1	2	1	75	0	0	0	5	5
1	1	1	1	0	1	0	49	0	0	0	5	5
2	2	0	2	0	1	0	57	1	0	1	-99	5
2	2	1	2	1	4	1	26	0	0	0	4	4
0	0	0	0	0	2	1	57	0	0	1	1	2
2	2	0	2	1	4	1	32	0	0	0	5	3
1	0	0	2	0	3	0	54	-99	0	1	1	2
1	0	0	2	1	1	0	66	0	0	1	6	4
2	-99	-99	1	1	1	0	43	0	0	0	6	4
2	2	0	1	1	1	1	53	0	0	0	7	5
2	2	0	2	1	2	1	34	0	0	0	6	4
2	2	0	2	1	3	0	52	0	0	1	6	5
1	-99	-99	1	0	1	0	64	-99	0	1	3	1
0	0	0	0	0	4	0	90	0	0	1	1	1
1	1	0	1	1	4	0	64	0	0	1	1	4
0	0	0	2	0	3	0	34	0	0	1	1	3
-99	-99	-99	1	1	4	1	42	0	0	1	1	1
1	2	0	2	1	1	1	47	0	0	1	7	4
1	0	0	2	1	4	0	32	1	0	1	1	3
1	2	1	2	1	2	1	51	0	0	1	6	5
-99	-99	-99	2	1	2	0	50	0	0	1	3	3
2	0	0	2	1	5	1	59	0	0	1	1	3
2	0	0	1	1	3	0	77	0	0	1	1	1
2	0	0	1	1	3	-99	64	0	0	1	-99	4
0	0	1	1	1	-99	0	53	0	0	1	1	3
2	2	1	2	1	3	0	28	0	0	0	6	4
1	1	0	1	1	3	0	36	1	0	1	2	5
0	2	0	1	1	4	0	59	0	0	0	3	4
0	0	0	0	1	3	1	66	0	0	0	1	3
1	2	0	1	1	3	0	57	0	0	1	3	4
0	0	0	0	0	3	0	19	1	0	0	2	1
0	0	0	0	0	3	1	82	0	0	0	1	1
0	0	1	2	1	4	0	51	0	0	0	1	4
2	1	2	2	1	1	0	28	0	0	0	3	4
0	0	0	0	1	1	1	61	0	0	1	5	3
0	0	0	0	1	3	1	46	0	0	0	5	3
2	0	0	1	1	3	1	71	1	0	0	6	3
2	1	1	2	1	2	0	26	0	0	0	1	5
0	0	0	0	0	2	0	76	1	0	0	1	1
2	2	0	1	1	5	1	48	0	0	0	6	3
2	0	1	0	1	4	0	80	0	0	0	3	4
2	0	0	2	1	1	0	38	0	0	0	4	3
2	2	0	2	1	2	0	27	0	0	1	3	5
2	2	0	2	1	3	0	43	0	0	0	5	4
2	2	1	2	1	1	0	19	0	0	0	1	3
0	0	0	0	1	4	-99	64	0	0	0	4	4
1	2	0	2	1	3	0	30	0	0	1	6	4
0	0	0	0	0	1	1	85	1	0	0	3	3
2	0	0	0	1	2	1	77	0	0	0	3	5
2	1	0	2	1	4	0	35	0	0	1	6	4
0	0	0	0	1	3	0	41	0	0	0	5	4
1	-99	-99	1	1	1	1	25	-99	0	0	2	2
0	0	0	0	0	3	0	72	0	0	1	3	5
1	1	0	2	1	3	0	44	0	0	1	3	5
0	0	1	2	1	3	0	22	1	0	0	1	1
2	2	0	2	1	1	0	61	0	0	1	6	5
2	2	0	0	1	2	1	63	0	0	1	5	4
0	0	0	2	0	3	0	73	0	0	1	3	2
0	0	0	0	0	3	1	67	0	0	1	1	3
0	0	0	0	0	3	0	65	0	0	1	2	1
2	0	0	1	0	2	0	74	-99	0	1	4	2
2	2	0	2	1	4	0	57	0	0	1	3	3
0	0	0	0	0	4	1	78	-99	0	0	1	3
2	0	1	2	0	2	0	18	0	0	1	3	4
2	-99	-99	2	1	2	1	29	0	0	0	6	4
0	0	0	0	1	3	0	73	0	0	1	2	3
2	2	0	2	1	3	0	37	0	0	0	5	5
2	2	0	2	1	3	0	45	0	0	1	2	3
1	1	0	2	1	3	1	46	0	0	1	6	4
0	0	0	0	0	2	0	59	-99	0	1	1	2
2	1	1	2	1	3	0	33	-99	0	1	1	2
2	1	0	2	1	1	0	59	0	0	1	3	4
2	2	0	2	1	1	0	21	0	0	1	6	4
2	2	2	2	1	2	0	37	0	0	1	6	5
0	1	1	2	1	4	0	53	0	0	1	1	3
2	-99	-99	2	1	2	0	79	0	0	1	2	3
-99	-99	-99	1	1	3	1	77	-99	0	1	-99	5
0	0	0	0	0	3	0	69	0	0	1	1	3
0	0	0	0	0	3	0	72	0	0	1	1	4
1	1	0	2	1	2	0	53	0	0	1	1	3
1	0	0	1	1	5	0	62	0	0	1	1	3
0	0	0	0	1	4	0	49	0	0	0	4	1
0	0	0	0	0	4	1	65	-99	0	1	1	2
2	1	0	2	1	3	1	60	0	0	1	2	3
0	0	0	0	1	2	-99	55	0	0	1	1	3
0	0	0	2	1	3	1	62	0	0	1	4	3
2	0	0	0	1	3	1	75	0	0	1	2	2
0	0	0	0	-99	3	-99	78	-99	0	1	-99	2
1	-99	-99	1	1	2	0	59	0	0	1	5	5
1	0	0	2	0	3	0	64	0	0	1	3	2
0	0	0	2	1	3	0	45	0	0	0	6	4
1	-99	0	1	0	3	-99	78	-99	0	1	3	2
0	0	0	0	0	2	0	66	0	0	1	2	2
-99	2	0	2	1	3	0	50	0	0	1	4	3
1	0	1	2	1	2	0	49	0	0	1	3	3
2	1	0	0	1	2	0	27	0	0	1	2	2
1	2	1	2	0	3	0	20	0	0	1	1	4
0	2	0	0	0	3	1	65	0	0	1	2	3
0	0	0	2	1	4	0	62	0	0	1	1	1
0	0	0	0	0	3	0	78	-99	0	1	2	5
2	2	0	2	1	3	0	27	0	0	1	2	3
2	2	1	1	0	1	0	60	0	0	1	5	2
2	0	1	2	1	3	0	31	0	0	0	6	4
1	0	0	1	1	2	0	72	0	0	1	4	5
0	0	0	0	0	3	0	84	-99	0	1	3	1
1	0	0	2	1	4	1	43	0	0	0	1	3
0	0	0	0	1	3	0	61	0	0	1	-99	3
2	0	0	0	0	4	0	32	0	0	1	1	1
2	2	0	2	1	3	1	48	0	0	1	4	3
2	2	0	2	1	1	0	20	0	0	1	3	4
0	-99	1	0	-99	2	0	-99	-99	0	1	-99	-99
2	2	-99	2	0	2	0	68	-99	0	1	5	3
-99	-99	-99	2	0	1	1	31	0	0	1	2	3
1	2	0	2	1	3	0	38	0	0	1	6	5
2	1	0	2	1	2	0	60	0	0	1	2	5
-99	-99	-99	2	1	4	1	86	0	0	0	6	4
0	0	1	2	1	3	1	47	0	0	1	1	3
1	1	0	2	1	3	1	62	0	0	1	4	3
0	0	0	0	0	2	0	45	0	0	1	1	2
0	0	0	0	0	2	1	71	-99	0	1	2	2
0	0	0	0	0	4	0	65	-99	0	1	1	1
2	2	1	2	0	3	0	32	0	0	1	2	3
0	0	0	0	0	3	0	55	0	0	1	1	2
0	0	0	1	1	2	0	71	0	0	1	1	2
2	0	0	0	0	3	1	73	0	0	1	4	3
0	0	0	0	0	3	1	20	0	0	0	3	2
2	2	1	2	1	3	0	47	0	0	1	-99	5
1	0	0	0	-99	3	1	72	0	0	1	4	3
2	2	0	2	1	2	1	31	0	0	1	4	5
1	1	1	2	1	1	1	50	0	0	1	6	4
2	0	1	2	1	3	0	18	1	0	0	-99	3
2	0	0	1	1	3	0	57	0	0	0	4	5
1	2	0	2	1	3	0	42	1	0	1	5	5
0	1	0	2	1	3	0	68	1	0	0	2	3
0	0	0	0	-99	4	1	74	-99	0	1	1	1
1	0	0	2	1	1	0	37	0	0	1	1	4
2	0	1	2	1	4	0	26	0	0	1	1	3
2	0	0	1	1	3	0	59	0	0	1	3	4
1	0	0	1	1	2	0	51	0	0	1	1	4
2	2	0	1	1	3	1	62	0	0	1	6	2
1	1	0	2	1	1	1	25	0	0	1	1	4
1	0	0	2	1	2	1	39	0	0	0	6	5
0	0	0	0	0	4	0	82	0	0	1	1	2
2	2	0	2	1	1	1	31	0	0	0	5	5
1	-99	-99	1	1	3	0	34	0	0	0	-99	5
2	-99	-99	-99	1	3	0	-99	0	0	0	-99	4
0	0	0	0	0	1	0	82	0	0	1	5	4
2	1	0	2	1	2	0	22	0	0	0	-99	4
1	0	0	1	1	2	0	69	-99	0	1	5	3
2	0	0	0	1	2	0	74	0	0	1	4	4
2	1	2	2	1	3	0	21	0	0	1	1	4
0	0	0	0	-99	3	0	60	-99	0	1	1	2
1	0	0	2	1	5	1	29	0	0	1	1	3
0	0	0	0	1	1	1	25	0	0	1	1	3
1	0	0	1	0	1	0	70	0	0	0	5	4
2	2	0	1	1	2	1	-99	0	0	0	3	4
2	2	1	2	1	3	1	47	-99	0	0	6	4
2	1	0	2	1	3	0	60	0	0	1	6	4
2	0	1	2	1	5	0	53	0	0	1	3	2
1	0	0	2	1	3	0	32	0	0	0	5	4
0	0	0	0	0	2	0	85	0	0	1	1	2
2	0	1	2	1	4	0	56	0	0	1	1	3
0	0	0	0	1	4	1	53	0	0	1	1	1
0	0	0	0	0	2	0	-99	0	0	1	-99	3
0	0	0	0	1	3	1	77	-99	0	1	1	3
0	0	0	0	1	3	0	82	0	0	1	2	4
0	0	0	0	0	4	0	76	0	0	1	1	3
0	0	0	0	0	4	0	74	0	0	1	1	3
0	0	1	2	1	3	1	55	-99	0	1	1	2
1	-99	-99	-99	1	1	-99	63	-99	0	1	3	2
1	0	0	1	0	4	0	55	0	0	1	1	3
0	0	0	0	0	3	1	54	0	0	1	1	3
0	0	0	2	1	3	0	65	0	0	1	-99	2
0	0	1	2	1	3	0	49	0	0	1	4	2
-99	-99	-99	2	1	-99	0	42	0	0	1	1	2
0	0	0	0	0	4	0	62	0	0	1	1	1
1	1	0	2	1	3	0	69	0	0	1	-99	3
0	0	0	0	0	-99	0	71	-99	0	1	1	1
0	0	0	0	0	2	1	54	0	0	1	6	2
0	0	0	0	0	5	0	67	0	0	1	1	1
0	0	0	2	1	2	1	29	0	0	1	3	3
0	0	0	0	0	4	0	68	0	0	1	1	1
2	0	0	2	0	3	0	46	0	0	1	4	3
2	0	1	2	1	3	0	28	0	0	1	4	4
0	0	0	0	1	3	1	63	0	0	1	1	2
-99	-99	-99	2	1	2	0	20	0	0	1	1	2
2	1	0	2	1	3	0	66	0	0	1	6	5
0	0	0	0	1	4	1	84	0	0	0	2	3
2	2	0	2	0	2	1	39	0	0	1	6	3
2	0	0	2	1	2	0	34	0	0	0	3	4
2	2	0	2	1	2	0	30	0	0	1	5	4
1	1	0	2	1	3	0	57	0	0	1	2	2
2	2	0	2	1	3	1	58	0	0	0	6	4
2	2	0	2	1	2	1	19	0	0	0	1	3
0	0	1	1	1	5	1	65	0	0	1	1	3
2	2	0	2	1	4	1	39	0	0	1	5	2
0	0	0	0	0	3	0	81	1	0	0	3	3
2	2	1	2	1	1	0	27	0	0	1	1	5
2	2	0	2	1	3	0	37	0	0	0	6	5
1	2	0	2	1	5	0	61	0	0	1	3	3
2	2	0	2	1	3	0	61	0	0	1	-99	5
2	2	0	2	1	1	1	37	0	0	0	6	4
0	0	1	2	1	4	0	40	0	0	1	1	3
2	2	0	2	1	2	0	28	1	0	1	4	4
2	2	1	2	1	2	1	26	0	0	0	6	5
2	1	0	1	1	2	1	53	0	0	1	5	4
1	2	0	2	1	3	0	46	0	0	1	5	4
0	2	1	2	1	2	0	48	0	0	1	4	5
1	0	1	1	0	2	1	81	0	0	1	1	1
1	-99	-99	1	0	2	0	73	0	0	1	2	5
1	0	0	1	1	2	0	62	0	0	1	3	3
1	2	0	2	1	1	0	38	1	0	0	3	3
1	0	0	2	1	4	0	47	0	0	1	5	3
2	0	0	2	1	1	0	63	0	0	0	7	5
1	2	0	1	1	2	1	65	0	0	0	6	4
0	0	0	0	0	3	0	77	-99	0	0	5	4
2	2	0	2	1	2	0	24	0	0	0	6	4
0	0	0	0	0	4	0	77	1	0	0	1	2
2	2	0	2	1	3	0	45	0	0	0	6	5
0	1	2	1	0	1	0	57	0	0	1	3	4
2	0	1	2	1	3	1	74	0	0	0	7	4
2	2	1	2	1	2	0	35	0	0	0	6	5
1	0	0	2	1	3	0	56	1	0	1	1	3
1	0	0	2	1	4	0	30	0	0	0	2	4
1	1	-99	2	1	1	1	43	0	0	1	-99	4
2	2	0	2	1	1	0	25	0	0	1	3	4
1	2	0	1	0	2	1	52	0	0	0	6	5
2	2	1	2	1	2	1	30	0	0	0	5	5
2	2	-99	2	1	2	1	64	0	0	0	6	5
2	0	1	1	1	1	1	55	0	0	1	1	3
2	2	1	0	1	2	1	69	0	0	0	6	5
2	2	0	2	1	2	1	34	0	0	0	-99	5
2	0	0	2	1	2	1	78	0	0	0	6	5
0	2	0	2	0	3	0	37	0	0	1	3	4
1	1	0	0	1	2	0	37	0	0	0	7	5
